# Supplementary material for: Antitumoral Effect of Plocabulin in High Grade Serous Ovarian Carcinoma Cell Line Models
Source: Front Oncol. 2022 Mar 17;12:862321. doi: 10.3389/fonc.2022.862321 (PMC8969563; doi:10.3389/fonc.2022.862321)
Supplement: Supplementary file 2 [file Table_2.xlsx]

## Sheet: Synergy scores all
Supplementary Table 2. Drug combination synegy scores for PEA1, PEA2, PEO4, PEO14, OV866(2) and TOV3041G cell lines.
Cell line	Drug 1	Drug 2	ZIP score	ZIP score p value	HSA score	HSA score p value	Loewe score	Loewe score p value	Bliss score	Bliss score p value
PEA1	CISPLATIN	PM060184	-4.34961	0.399	0.969283	0.843	-0.832516	0.873	-4.76537	0.419
PEA1	CISPLATIN	PM060184	-7.67498	0.149	-1.54711	0.606	-4.15075	0.412	-8.22166	0.137
PEA1	CISPLATIN	PM060184	-3.19601	0.59	1.40217	0.748	-1.15229	0.842	-3.00714	0.636
PEA1	CISPLATIN	PM060184	-6.92305	0.235	0.14781	0.97	-2.75773	0.69	-7.27184	0.256
PEA1	GEMCITABINE	PM060184	-5.90834	0.26	-0.198869	0.958	-2.15782	0.68	-6.20772	0.258
PEA1	GEMCITABINE	PM060184	-6.5768	0.18	-1.28677	0.893	-3.7823	0.704	-7.71574	0.392
PEA1	GEMCITABINE	PM060184	-7.26342	0.191	-0.923431	0.638	-0.828305	0.654	-7.442	0.215
PEA1	DOXORUBICIN	PM060184	-6.9588	0.42	-1.06972	0.823	-1.88342	0.748	-7.54864	0.448
PEA1	DOXORUBICIN	PM060184	-11.7154	0.294	-3.44934	0.78	-5.96215	0.604	-13.1485	0.361
PEA1	DOXORUBICIN	PM060184	-7.83475	0.317	-0.556068	0.918	-1.59919	0.784	-8.47528	0.359
PEA1	DOXORUBICIN	PM060184	-6.75034	0.364	-1.11316	0.726	-1.95372	0.593	-7.15955	0.384
PEA1	TRABECTEDIN	PM060184	-4.70275	0.357	-0.722892	0.874	-4.32245	0.514	-5.7725	0.334
PEA1	TRABECTEDIN	PM060184	-2.19919	0.535	1.25724	0.74	-1.91794	0.691	-2.43973	0.438
PEA1	TRABECTEDIN	PM060184	-4.10999	0.321	-0.0567267	0.985	-3.46761	0.641	-4.80272	0.256
PEA1	PACLITAXEL	CISPLATIN	-9.24112	0.101	-0.143252	0.95	-1.69653	0.675	-9.4844	0.0585
PEA1	PACLITAXEL	CISPLATIN	-7.37918	0.106	1.51385	0.676	-1.08018	0.811	-7.5525	0.0657
PEA1	PACLITAXEL	CISPLATIN	-8.08165	0.135	0.739786	0.846	-2.19981	0.687	-8.25271	0.106
PEA2	CISPLATIN	PM060184	-2.53368	0.434	-0.441657	0.953	-3.68843	0.699	-3.56011	0.475
PEA2	CISPLATIN	PM060184	-4.07892	0.346	-0.851717	0.901	-4.06887	0.594	-5.51146	0.346
PEA2	DOXORUBICIN	PM060184	-11.907	0.405	-6.9713	0.648	-10.4294	0.465	-12.1052	0.462
PEA2	DOXORUBICIN	PM060184	-10.4473	0.311	-5.8317	0.644	-7.72955	0.555	-13.4202	0.38
PEA2	TRABECTEDIN	PM060184	-2.49351	0.524	-2.77572	0.727	-7.01643	0.632	-4.97328	0.559
PEA2	PACLITAXEL	CISPLATIN	-6.44498	0.193	-2.82163	0.718	-4.8376	0.61	-8.58836	0.228
PEA2	PACLITAXEL	CISPLATIN	-8.59454	0.311	-4.60171	0.529	-7.04757	0.422	-11.4119	0.299
PEO4	CISPLATIN	PM060184	1.80752	0.667	4.18206	0.319	2.90697	0.546	2.55237	0.694
PEO4	CISPLATIN	PM060184	-2.85216	0.564	-2.36739	0.537	-3.8481	0.496	-4.24979	0.42
PEO4	CISPLATIN	PM060184	-7.0402	0.491	-1.11443	0.929	-4.08	0.725	-8.40162	0.465
PEO4	GEMCITABINE	PM060184	6.01838	0.375	1.56985	0.804	0.89171	0.905	7.86109	0.361
PEO4	GEMCITABINE	PM060184	5.12086	0.846	0.261682	0.991	0.752261	0.98	8.12551	0.84
PEO4	GEMCITABINE	PM060184	-16.9903	0.162	-8.86107	0.476	-11.2555	0.259	-16.3891	0.247
PEO4	GEMCITABINE	PM060184	-3.29054	0.456	0.999045	0.845	-0.672351	0.896	-3.72868	0.52
PEO4	GEMCITABINE	PM060184	-22.4753	0.0164	-15.4694	0.12	-16.684	0.0615	-23.2585	0.0163
PEO4	DOXORUBICIN	PM060184	2.06335	0.612	2.29872	0.658	0.512756	0.925	1.42596	0.768
PEO4	DOXORUBICIN	PM060184	-8.24046	0.564	-9.67742	0.457	-11.6981	0.359	-5.1991	0.793
PEO4	DOXORUBICIN	PM060184	10.8205	0.812	-44.8147	0.396	-51.2496	0.283	9.53747	0.882
PEO4	TRABECTEDIN	PM060184	-3.79058	0.39	-3.02077	0.472	-6.41442	0.489	-4.70704	0.298
PEO4	TRABECTEDIN	PM060184	-5.73229	0.695	0.497297	0.973	-0.587206	0.962	-6.7574	0.694
PEO4	TRABECTEDIN	PM060184	-8.80891	0.276	-1.27172	0.885	-4.4356	0.61	-9.64212	0.303
PEO4	PACLITAXEL	CISPLATIN	-12.0843	0.0069	-2.75313	0.635	-3.79694	0.497	-13.9051	0.00444
PEO4	PACLITAXEL	CISPLATIN	-9.56039	0.0522	-1.19132	0.843	-3.5588	0.575	-10.6295	0.0819
PEO4	PACLITAXEL	CISPLATIN	-8.69497	0.0311	0.792432	0.905	-1.50768	0.793	-9.76987	0.045
PEO14	CISPLATIN	PM060184	-4.23352	0.468	-0.557743	0.942	-1.71809	0.868	-4.69887	0.579
PEO14	CISPLATIN	PM060184	-10.2837	0.033	-2.85714	0.266	-4.52398	0.255	-10.6421	0.0276
PEO14	CISPLATIN	PM060184	-2.37209	0.775	-4.71331	0.773	-4.82644	0.75	-2.42903	0.882
PEO14	TRABECTEDIN	PM060184	-5.66143	0.147	-1.38602	0.785	-3.96034	0.671	-6.96797	0.223
PEO14	TRABECTEDIN	PM060184	-5.68887	0.341	-3.50414	0.607	-6.15226	0.603	-6.20176	0.448
PEO14	TRABECTEDIN	PM060184	-5.46155	0.46	-8.67495	0.293	-10.6624	0.325	-6.07891	0.516
OV866(2)	CISPLATIN	PM060184	-7.71094	0.0555	-2.92284	0.697	-5.7529	0.475	-8.97856	0.0852
OV866(2)	CISPLATIN	PM060184	-6.13558	0.0768	-0.619259	0.919	-3.87641	0.503	-7.31934	0.0932
OV866(2)	CISPLATIN	PM060184	-5.53922	0.307	-1.58383	0.849	-5.3634	0.578	-5.98662	0.472
OV866(2)	CISPLATIN	PM060184	-4.06467	0.209	0.12128	0.985	-3.58741	0.638	-4.6565	0.301
OV866(2)	PM060184	GEMCITABINE	-14.9627	0.168	-6.27303	0.463	-7.04922	0.381	-14.7609	0.209
OV866(2)	PM060184	GEMCITABINE	-7.10683	0.622	-8.25322	0.217	-9.38507	0.0687	-4.51381	0.784
OV866(2)	GEMCITABINE	PM060184	-18.5018	0.115	-12.7358	0.322	-13.8144	0.218	-18.6895	0.108
OV866(2)	PM060184	GEMCITABINE	-6.99504	0.311	-0.712179	0.854	-1.07613	0.768	-7.04736	0.306
OV866(2)	PM060184	GEMCITABINE	-13.0607	0.211	-6.64789	0.461	-8.53337	0.257	-13.59	0.212
OV866(2)	DOXORUBICIN	PM060184	-15.8427	0.0335	-10.7456	0.413	-13.455	0.28	-18.8658	0.132
OV866(2)	DOXORUBICIN	PM060184	-14.6545	0.14	-8.8357	0.527	-12.0447	0.344	-16.1319	0.245
OV866(2)	DOXORUBICIN	PM060184	-17.1542	0.126	-13.4831	0.407	-16.5244	0.306	-19.9251	0.234
OV866(2)	TRABECTEDIN	PM060184	-4.65719	0.0964	-1.66881	0.7	-5.39317	0.663	-5.53096	0.148
OV866(2)	TRABECTEDIN	PM060184	-5.06332	0.449	-2.43674	0.862	-6.16326	0.622	-7.47695	0.582
OV866(2)	TRABECTEDIN	PM060184	-3.62432	0.231	0.683077	0.882	-2.76584	0.716	-4.09432	0.234
OV866(2)	PACLITAXEL	CISPLATIN	-5.43789	0.0783	-1.38987	0.774	-3.62295	0.52	-6.90152	0.0869
OV866(2)	PACLITAXEL	CISPLATIN	-6.37051	0.0737	-1.61671	0.684	-4.53763	0.487	-8.01446	0.0292
OV866(2)	PACLITAXEL	CISPLATIN	-5.91208	0.151	-2.76975	0.634	-6.07075	0.436	-7.86883	0.129
TOV3041G	CISPLATIN	PM060184	-7.16501	0.286	-1.58554	0.707	-3.71642	0.651	-8.06849	0.219
TOV3041G	CISPLATIN	PM060184	-8.59525	0.0635	1.83423	0.626	0.498291	0.912	-8.88084	0.0522
TOV3041G	CISPLATIN	PM060184	-11.3494	0.0369	-0.93086	0.896	-2.65973	0.747	-12.8079	0.0471
TOV3041G	CISPLATIN	PM060184	-11.6291	0.101	-2.36006	0.704	-4.40356	0.551	-13.0581	0.117
TOV3041G	GEMCITABINE	PM060184	-19.7288	0.0693	-8.94616	0.267	-10.206	0.154	-20.0007	0.0566
TOV3041G	DOXORUBICIN	PM060184	-13.2217	0.173	-2.51418	0.621	-4.7339	0.394	-14.4369	0.176
TOV3041G	DOXORUBICIN	PM060184	-12.1569	0.155	-3.31612	0.426	-5.10133	0.26	-13.3746	0.145
TOV3041G	DOXORUBICIN	PM060184	-14.6568	0.0258	-2.88577	0.55	-4.5327	0.265	-15.9676	0.0361
TOV3041G	TRABECTEDIN	PM060184	-5.44036	0.429	-1.31243	0.812	-3.62979	0.649	-5.91066	0.53
TOV3041G	TRABECTEDIN	PM060184	-6.52583	0.154	1.40717	0.749	-2.34843	0.795	-7.63649	0.106
TOV3041G	TRABECTEDIN	PM060184	-6.08898	0.437	0.448105	0.929	-2.34276	0.779	-6.07741	0.54
TOV3041G	PACLITAXEL	CISPLATIN	-11.4412	0.00195	0.794161	0.816	0.152592	0.973	-11.7274	0.00124
TOV3041G	PACLITAXEL	CISPLATIN	-11.4571	0.0335	-0.412227	0.927	-1.93564	0.63	-12.0336	0.0274
TOV3041G	PACLITAXEL	CISPLATIN	-10.0446	0.104	-0.501517	0.9	-1.92013	0.626	-10.6255	0.104
